# Supplementary material for: Positive Selection Drives the Evolution of rhino, a Member of the Heterochromatin Protein 1 Family in Drosophila
Source: PLoS Genet. 2005 Jul 25;1(1):e9. doi: 10.1371/journal.pgen.0010009 (PMC1183528; doi:10.1371/journal.pgen.0010009)
Supplement: Table S2 — (36 KB XLS) [file pgen.0010009.st002.xls]

## Sheet: Sheet1
Supplementary Table 2
PCR and sequencing
( )=PCR pimer sets
Underlined= sequencing primers
^=TA cloned
Species	Gene	Primers	Accession
D. melanogaster 0	HP1D/Rhino	(cg186mf, Dmid1b)HDATGf	AY944314-
		(Dmid1f, DendTAAb) Dmid3f	AY944329
D. melanogaster 2	HP1D/Rhino	(186endATGf, Dmid1b) HDATGf, cg186mb, Dmid4b
		(Dmid1f, DendTAAb) Dmid3f
D. melanogaster 3	HP1D/Rhino	(cg186mf, Dmid1b)HDATGf
		(Dmid1f, DendTAAb) Dmid3f
D. melanogaster 4	HP1D/Rhino	(cg186mf, Dmid1b)HDATGf
		(Dmid1f, DendTAAb) Dmid3f
D. melanogaster 5	HP1D/Rhino	(186endATGf, Dmid1b) cg186mb, Dmid4b, Dmid2f
		(Dmid2f, DendTAAb) Dmid1b, Dmid5b, HDTAAb2, Dmid3f
D. melanogaster 6	HP1D/Rhino	(186endATGf, Dmid1b) cg186mb, Dmid4b, Dmid2f
		(Dmid2f, DendTAAb) Dmid1b, Dmid5b, HDTAAb2, Dmid3f
D. melanogaster 7	HP1D/Rhino	(186endATGf, Dmid1b) cg186mb, Dmid4b, Dmid2f
		(Dmid2f, DendTAAb) Dmid1b, Dmid5b, HDTAAb2, Dmid3f
D. melanogasterCongo8	HP1D/Rhino	(186endATGf, Dmid1b),DendATGf, Dmid4b
		(Dmid1f, DendTAAb) dv40, Dmid2b, Dmid5b
D. melanogasterCongo13	HP1D/Rhino	(186endATGf, Dmid1b) DendATGf, Dmid4b
		(Dmid1f, DendTAAb) dv40, Dmid2b, Dmid5b
D. melanogasterCongo18	HP1D/Rhino	(186endATGf, Dmid1b) DendATGf, Dmid4b
		(Dmid1f, DendTAAb) dv40, Dmid2b, Dmid5b
D. melanogasterCongo26	HP1D/Rhino	(186endATGf, Dmid1b) DendATGf, Dmid4b
		(Dmid1f, DendTAAb) dv40, Dmid2b, Dmid5b
D. melanogasterCongo159	HP1D/Rhino	(186endATGf, Dmid1b) DendATGf, Dmid4b
		(Dmid1f, DendTAAb) dv40, Dmid2b, Dmid5b
D. melanogasterCongo194	HP1D/Rhino	(186endATGf, Dmid1b) DendATGf, Dmid4b
		(Dmid1f, DendTAAb) dv40, Dmid2b, Dmid5b
D. melanogasterCongo216	HP1D/Rhino	(186endATGf, Dmid1b) DendATGf, Dmid4b
		(Dmid1f, DendTAAb) dv40, Dmid2b, Dmid5b
D. melanogasterZimbabwe159	HP1D/Rhino	(186endATGf, Dmid1b) DendATGf, Dmid4b
		(Dmid1f, DendTAAb) Dmid3f, HDTAAb2
D. melanogasterZimbabwe346	HP1D/Rhino	(186endATGf, Dmid1b) DendATGf, Dmid4b
		(Dmid1f, DendTAAb) Dmid3f, HDTAAb2
D. simulans 1	HP1D/Rhino	(186endATGf, Dmid1b) DendATGf, Dmid4b	AY944348-
		(dv39, DsimTAAb) dv40, Dmid2b, dv140, dv141	AY944358
D. simulans 2	HP1D/Rhino	(186endATGf, Dmid1b) cg186mb, Dmid4b, Dmid2f
		(Dmid1f, DendTAAb) Dmid3f, DsimTAAb
D. simulans 4	HP1D/Rhino	(186endATGf, Dmid1b) DendATGf, Dmid4b
		(dv39, DsimTAAb) dv40, Dmid2b, dv140, dv141
D. simulans 5	HP1D/Rhino	(186endATGf, Dmid1b) cg186mb, Dmid4b, Dmid2f
		(Dmid1f, DendTAAb) Dmid3f, DsimTAAb
D. simulans 6	HP1D/Rhino	(dv25, Dmid1b) DendATGf, Dmid4b
		(Dmid1f, DsimTAAb) dv40, Dmid2b, Dmid5b
D. simulans 8	HP1D/Rhino	(186endATGf, Dmid1b) DendATGf, Dmid4b
		(Dmid1f, DsimTAAb) dv40, Dmid2b, Dmid5b
D. simulans 9	HP1D/Rhino	(186endATGf, Dmid1b) DendATGf, Dmid4b
		(dv39, DsimTAAb) dv40, Dmid2b, dv140, dv141
D. simulans Congo11	HP1D/Rhino	(DendATGf, DendTAAb) Dmid1f, Dmid1b, dv39, dv40, dv41
D. simulans 162	HP1D/Rhino	(186endATGf, Dmid1b) DendATGf, Dmid4b
		(dv39, DsimTAAb) dv40, Dmid2b, dv140, dv141
D. simulans 169	HP1D/Rhino	(186endATGf, Dmid1b) DendATGf, Dmid4b
		(dv39, DsimTAAb) dv40, Dmid2b, dv140, dv141
D. simulans 175	HP1D/Rhino	(186endATGf, Dmid1b) DendATGf, Dmid4b
		(dv39, DsimTAAb) dv40, Dmid2b, Dmid5b, Dmid1f
D. mauritiana1	HP1D/Rhino	(186endATGf, Dmid1b) cg186mb, Dmid4b, Dmid2f	AY944330-
		(Dmid1f, DendTAAb^) M13f, M13b, Dmid5f	AY944347
D. sechelia 1	HP1D/Rhino	(Dmid2f, DendTAAb) Dmid3f, DsimTAAb, Dmid2b, Dmid1f
		(86endATGf, Dmid1b) cg186mb, Dmid4b, Dmid2f
D. yakuba tai47	HP1D/Rhino	(Dmid1f, DendTAAb^) M13f, M13b, Yak1f, Yak1b
		(Oxp1f, Yak1b^) M13f, M13b, Yab2b
D. santomea	HP1D/Rhino	(dv161, Yak1b^) YendATGf, Dmid1f, dv170
		(Dmid1f, DendTAAb^) Yak1b, M13f, M13b
D. teissieri 103RL	HP1D/Rhino	(Dmid1f, DendTAAb^) M13f, M13b, Yak1f, Yak1b
		(YOxp2f, Yak1b^) M13f, M13b, Dtei1f
		(YendATGf, Yak1b^) M13f, M13b
D. erecta	HP1D/Rhino	(dv161, Yak1b^) dv184
		(Dmid1f, DendTAAb^) M13f, M13b, Yak1b
D. orena	HP1D/Rhino	(dv161, Yak1b^) dv187, dv188, M13f, M13b
		(Yak1f, DendTAAb^) M13f, M13b
D. lutescens 2	HP1D/Rhino	(Oxp2f, dv3^) M13f, M13b
		(dv6, dv22^) M13f, M13b, dv36
D. paralutea	HP1D/Rhino	(dv152, dv153) dv36, dv164, dv165
		(dv154, dv161^) M13f, M13b
D. prostipennis	HP1D/Rhino	(dv151, dv152) dv153, dv166, dv167, dv169
D. bipectinata 4	HP1D/Rhino	(Oxp2f, dv3^) M13f, M13b dv15, dv11, Oxp2f
		(dv6, dv11^) M13f, M13b
D. parabipectinata 0	HP1D/Rhino	(Oxp2f, dv3^) M13f, M13b, dv11, dv15, Oxp2f
		(dv6, dv11^) M13f, M13b
D. ananassae	HP1D/Rhino	(Oxp2f, dv3^) M13f, M13b, dv12
		(dv6, dv12^) M13f, M13b
D. auraria	HP1D/Rhino	(dv3, dv25^) M13f, M13b, dv203, dv204
D. miranda 12	HP1D/Rhino	(dv2, dv4) dv5, dv3
		(dv9, dv10^) M13f, M13b
		(dv8, dv13^) M13f, M13b
D. narragansett	HP1D/Rhino	(dv3, dv8^) dv33
D. affinis	HP1D/Rhino	(dv8, dv13^) M13f, M13b
		(dv8, dv3)
D. azteca	HP1D/Rhino	(dv8, dv13^) M13f, M13b
		(dv2, dv3^) M13f, M13b (Note : 3' end bad)
D. simulans 2	HP1A	(AendATGf, AendTAAb^) M13f, M13b, HP1A1f	AY944311
D. simulans 2	HP1B	(BendATGF, BendTAAb^) M13f, M13b	AY944312
D. simulans 2	HP1C	(CendATGf, CendTAAb^) M13f, M13b	AY944313
D. simulans2	HP1D cDNA	(KcRCsf2, KcRSsb^) M13f, M13b, Dmid1f	AY944310
D. bipectinata 4	HP1D cDNA	(Oxp2f, dv15^) M13f, M13b	AY944308
D. miranda 12	HP1D cDNA	(dv2, dv19)	AY944309
D. melanogaster	HP1A RT-PCR	(HAatgf, HAtaab)	not sequenced
D. melanogaster	HP1B RT-PCR	(HBatgf, HBtaab)	not sequenced
D. melanogaster	HP1C RT-PCR	(HCatgf, HCtaab)	not sequenced
D. melanogaster	HP1D RT-PCR	(Dmid1f, Dmid2b)	not sequenced
D. melanogaster	HP1E RT-PCR	(dv208, dv209)	not sequenced
D. melanogaster	actin42A RT-PCR	(dv210, dv211	not sequenced
D. bipectinata	HP1D RT-PCR	(dv15, dv230)	not sequenced
Primers
dv2	GAATACGTCGTCGAAAAAATCCAAGGAAAGCGTTT
dv3	GCGTTTAAGGTTATGGGCACAGGGCCA
dv4	CCCGAAGGCAAAGTGAAGTTTTCATGGCTC
dv5	TGCCGACGAAACATCGCC
dv6	CAATTAAAATACATTCCCATTTCCACACAG
dv8	TAATGATGGGAAACATGCCAATGACATTGTTGTCCAAC
dv9	ATGCCACGCTGGGGTCATCGGCC
dv10	TCACAGAATTTCGGTTGGCCTCGTACCTTTTTTGCC
dv11	GGTTGATTGGAAACACCAATCGCC
dv12	GGTGGAGCACTCCTTGTCTGGC
dv13	CGTCGGCACTGGATTCGC
dv15	CTCCAGTGGCAGCCCTCG
dv19	CGATATGCACCATATCAGGCACATCGCG
dv22	GATCAAACCATTACTAAAGGAACAACCG
dv25	GCCGTAATGATGGGAAACATGCCAATGACATTGTTGTCC
dv33	GGGTTTGGATTCAGTTGGCAGG
dv36	CAGAATTCGGCGAGGTCTTGG
dv39	CAACATTCCAAGTCGGTGCAGGC
dv40	CTTAAGCCTAATTTCTACCTATCAGGCTTAGGTAATGAATCC
dv99	GCGGCCGCTATGTCTCGCAACCATCAGCGACC
dv100	GGATCCCTACTTGGGCACAATGATCCTCAAGC
dv140	CCCATGCTGGAGCTAATGCC
dv141	GTTTCTTACAGTATCATCGACCAGCTCTGAG
dv151	GGTCGAGTGTTTACGCAAAAATCATG
dv152	CCACAACTCACCAGGTACGAGACATCTTTA
dv153	GCCCCAGGTGCTGGTGAAATGG
dv154	ACGTTTTCCATCGGCTCCCAGG
dv161	GGCCAGCGGCATTTTATATAATGGTCAG
dv164	CCAGGCAGGCGTCGAAGC
dv165	GATGGCCCCTCCAAGGACG
dv166	CTGTGCCGCAGCATCGC
dv167	GGAACATCCCCGAGCCAATCG
dv169	CTAGAACTGGGCAGCTCCGTAGGTG
dv170	CCGACGTTTTCCATCGGCTC
dv184	CTGCACCGGCTTGGAACG
dv187	GATGGAAAACGTCGGCAACTGC
dv188	CGTGCTGCCAACTCCGC
dv203	CTTACGCTCTTCAGGGCCTGG
dv204	CCGCTGAAACACTATTTCCACTTCC
dv208	GCGGCCGCTGTGATATATAATTATTTAAATAATCGTGAAAATTGCAATGATTTTCATAGAATTTCAGAACC
dv209	TCTAGAACAATGGATTCAGATGCCGATGGTGGC
dv210	CGTCTGTCATTGTGCTAAGTGTGTGCAGCGG
dv211	CGTAGAGAGAAAGCACCGCCTGGATGGC
dv230	CCGAACATAACGAATGAGTCGTTACCG
M13f	GACGTTGTAAAACGACGGCCAG
M13b	CAGGAAACAGCTATGACCATGATTACGC
cg186mf	ATGTCCCAGAAATCCATCGATTTGGG
Dmid1f	CCCAAAACTCAGATGCCTAGTACTAGCCAAGTCTCCAC
Dmid1b	GTCGTTGTGGCTGATGGATTGCC
Dmid2f	GGTCTGGTCGATGCACCGCC
Dmid2b	CGATGGACGAGCAGCCCTTCCA
Dmid3f	GGCTGCTCGTCCATCGATGC
Dmid4b	CACTTCACCAGAACCTGGGGACG
Dmid5b	TGGAATCACTGTCAGATAAATCCAAGCC
HDATGf	ATGTCTCGCAACCATCAGCGACCA
DendATGf	CGGCGTCCTGTGAGCGGATAAGTTATG
DendTAAb	GCCACAACTCACCCGGTACTAGGCATCTTTA
186endATGf	GCCTAACTTGCGCGCGATCATG
HDTAAb2	TTACTTGGGCACAATGATCCTCAAGCTCTC
DsimTAAb	TTACTTGAGCACAGTGGTCCTCAAGCTCTG
YendATGf	CCCCGCGTCCTTTGAGTGATTAAGTTATG
Yak1f	TCCAAGGTCGGCCAATCGAAACC
Yak1b	GGTCGCCCATTTGCGAGCCTC
Yak2b	GTTGACCTCCGAGTGGAGATTTGGC
Oxp1f	CAGTATCTGACCAAGTGGGAGGGCTATCC
Oxp2f	CCTGGGAGCCTCTGGAGAACTTGG
YOxp2f	CCTGGGAGCCTCTGGAGAACTTGG
Dtei1f	CGGCGTCCTTTGAGTGATTAAGTCATG
AendATGf	CCTTATTTTTTGTCGTGTGAAGTATTTTAATAAAAACAAAATG
AendTAAb	CTTTTTCGCTTTCGATGATCCAACTGTTTA
BendATGf	GTTGGAATAACACAATTAGCGTAAAAGCACAATG
BendTAAb	CGAAACAGTCATCTGTATCTGCCACTCAACTA
CendATGf	CCGATTTTAAATATTGTAAACAATCTTGTAAAAACACAATAAAAAATG
CendTAAb	GAACAGTCGATTCTGCTCGCGTCCTTA
HP1A1f	GCAGTACGAGGCCAGCCGC
KcRCsf2	GCAGCTCTAGAACAATGTCTCGCAAAAATCAACGACCAAATCT
KcRSsb	GCAGCGGCCGCTGCTTGAGCACAGTGGTCCTCAAGCTCTG
KcRhiF (for cytology)	GCAGCTCTAGAACAATGTCTCGCAACCATCAGCGA
KcRhiB	GCAGCGGCCGCTGCTTGGGCACAATGATCCTCAAGC
dv99	GCGGCCGCTATGTCTCGCAACCATCAGCGACC
dv100	GGATCCCTACTTGGGCACAATGATCCTCAAGC
HAatgf	ATGGGCAAGAAAATCGACAACCCTGAGAGC
HAtaab	TTAATCTTCATTATCAGAGTACCAGGATAGGCGCTC
HBatgf	ATGGCCGAATTCTCAGTGGAACGC
HBtaab	CTAGTCATCCGCATCCGGCTGTCC
HCatgf	ATGGTTAAAAACGAGCCCAACTTCGTGG
HCtaab	TTATTGATTTTCCGCCATGGGCACA
